# Supplementary material for: Synthesis, Anti-Inflammatory, and Molecular Docking Studies of New Heterocyclic Derivatives Comprising Pyrazole, Pyridine, and/or Pyran Moieties
Source: Pharmaceuticals (Basel). 2025 Feb 26;18(3):335. doi: 10.3390/ph18030335 (PMC11944836; doi:10.3390/ph18030335)
Supplement: Supplementary file 1 [file pharmaceuticals-18-00335-s001.zip]

Archive with 1 entries (1 files):
- pharmaceuticals-3462701-supplementary.pdf
